# Supplementary material for: Chemoprevention of elite tea variety CFT‐1 rich in EGCG against chemically induced liver cancer in rats
Source: Food Sci Nutr. 2019 Jul 4;7(8):2647–65. doi: 10.1002/fsn3.1121 (PMC6694417; doi:10.1002/fsn3.1121)
Supplement: Supplementary file 2 [file FSN3-7-2647-s001.xlsx]

## Sheet: KEGCG_enrichment_analsysisi_ 
TCKvsNDEA_upDEG_KEGG
#Term	Database	ID	Input number	Background number	P-Value	KEGG_ID/KO	Entrez_ID	Hyperlink
Fatty acid elongation	KEGG PATHWAY	rno00062	3	27	0.00337359	rno:498728|rno:192272|rno:170465|	498728|192272|170465|	http://www.genome.jp/kegg-bin/show_pathway?rno00062/rno:192272%09red/rno:498728%09red/rno:170465%09red
Jak-STAT signaling pathway	KEGG PATHWAY	rno04630	6	142	0.00399108	rno:81680|rno:25125|rno:58919|rno:24649|rno:171060|rno:89829|	81680|25125|58919|24649|171060|89829|	http://www.genome.jp/kegg-bin/show_pathway?rno04630/rno:171060%09red/rno:25125%09red/rno:24649%09red/rno:58919%09red/rno:89829%09red/rno:81680%09red
Adipocytokine signaling pathway	KEGG PATHWAY	rno04920	4	74	0.0080682	rno:89829|rno:25625|rno:156767|rno:25125|	89829|25625|156767|25125|	http://www.genome.jp/kegg-bin/show_pathway?rno04920/rno:25625%09red/rno:25125%09red/rno:89829%09red/rno:156767%09red
Retinol metabolism	KEGG PATHWAY	rno00830	4	80	0.0104158	rno:29646|rno:266674|rno:25011|rno:312495|	29646|266674|25011|312495|	http://www.genome.jp/kegg-bin/show_pathway?rno00830/rno:29646%09red/rno:25011%09red/rno:266674%09red/rno:312495%09red
Fatty acid degradation	KEGG PATHWAY	rno00071	3	47	0.0140524	rno:29646|rno:266674|rno:170465|	29646|266674|170465|	http://www.genome.jp/kegg-bin/show_pathway?rno00071/rno:29646%09red/rno:266674%09red/rno:170465%09red
Viral myocarditis	KEGG PATHWAY	rno05416	4	93	0.01691	rno:58919|rno:414784|rno:24973|rno:24974|	58919|414784|24973|24974|	http://www.genome.jp/kegg-bin/show_pathway?rno05416/rno:24973%09red/rno:58919%09red/rno:24974%09red/rno:414784%09red
Acute myeloid leukemia	KEGG PATHWAY	rno05221	3	57	0.0228029	rno:58919|rno:24649|rno:25125|	58919|24649|25125|	http://www.genome.jp/kegg-bin/show_pathway?rno05221/rno:24649%09red/rno:58919%09red/rno:25125%09red
TNF signaling pathway	KEGG PATHWAY	rno04668	4	109	0.0277756	rno:89829|rno:25625|rno:156767|rno:81707|	89829|25625|156767|81707|	http://www.genome.jp/kegg-bin/show_pathway?rno04668/rno:25625%09red/rno:81707%09red/rno:89829%09red/rno:156767%09red
Graft-versus-host disease	KEGG PATHWAY	rno05332	3	66	0.0326988	rno:414784|rno:24973|rno:24974|	414784|24973|24974|	http://www.genome.jp/kegg-bin/show_pathway?rno05332/rno:24973%09red/rno:24974%09red/rno:414784%09red
Biosynthesis of unsaturated fatty acids	KEGG PATHWAY	rno01040	2	27	0.034452	rno:498728|rno:192272|	498728|192272|	http://www.genome.jp/kegg-bin/show_pathway?rno01040/rno:192272%09red/rno:498728%09red
Allograft rejection	KEGG PATHWAY	rno05330	3	68	0.0351559	rno:414784|rno:24973|rno:24974|	414784|24973|24974|	http://www.genome.jp/kegg-bin/show_pathway?rno05330/rno:24973%09red/rno:24974%09red/rno:414784%09red
Prolactin signaling pathway	KEGG PATHWAY	rno04917	3	75	0.0444814	rno:58919|rno:89829|rno:25125|	58919|89829|25125|	http://www.genome.jp/kegg-bin/show_pathway?rno04917/rno:89829%09red/rno:58919%09red/rno:25125%09red
Type I diabetes mellitus	KEGG PATHWAY	rno04940	3	75	0.0444814	rno:414784|rno:24973|rno:24974|	414784|24973|24974|	http://www.genome.jp/kegg-bin/show_pathway?rno04940/rno:24973%09red/rno:24974%09red/rno:414784%09red
Autoimmune thyroid disease	KEGG PATHWAY	rno05320	3	76	0.0459044	rno:414784|rno:24973|rno:24974|	414784|24973|24974|	http://www.genome.jp/kegg-bin/show_pathway?rno05320/rno:24973%09red/rno:24974%09red/rno:414784%09red
Arachidonic acid metabolism	KEGG PATHWAY	rno00590	3	78	0.0488172	rno:25011|rno:266674|rno:114097|	25011|266674|114097|	http://www.genome.jp/kegg-bin/show_pathway?rno00590/rno:114097%09red/rno:266674%09red/rno:25011%09red
TCKvsNDEA_downDEG_KEGG
#Term	Database	ID	Input number	Background number	P-Value	KEGG_ID/KO	Entrez_ID	Hyperlink
TNF signaling pathway	KEGG PATHWAY	rno04668	5	109	0.00311105	rno:25361|rno:245920|rno:314322|rno:360640|rno:29513|	25361|245920|314322|360640|29513|	http://www.genome.jp/kegg-bin/show_pathway?rno04668/rno:360640%09red/rno:314322%09red/rno:245920%09red/rno:29513%09red/rno:25361%09red
Toll-like receptor signaling pathway	KEGG PATHWAY	rno04620	4	96	0.0110379	rno:245920|rno:246759|rno:314322|rno:29513|	245920|246759|314322|29513|	http://www.genome.jp/kegg-bin/show_pathway?rno04620/rno:246759%09red/rno:314322%09red/rno:245920%09red/rno:29513%09red
T cell receptor signaling pathway	KEGG PATHWAY	rno04660	4	107	0.0156779	rno:29431|rno:314322|rno:360640|rno:29513|	29431|314322|360640|29513|	http://www.genome.jp/kegg-bin/show_pathway?rno04660/rno:360640%09red/rno:314322%09red/rno:29513%09red/rno:29431%09red
Drug metabolism - cytochrome P450	KEGG PATHWAY	rno00982	3	69	0.0243404	rno:57298|rno:246245|rno:501907|	57298|246245|501907|	http://www.genome.jp/kegg-bin/show_pathway?rno00982/rno:57298%09red/rno:246245%09red/rno:501907%09red
Osteoclast differentiation	KEGG PATHWAY	rno04380	4	126	0.026246	rno:63839|rno:314322|rno:360640|rno:29513|	63839|314322|360640|29513|	http://www.genome.jp/kegg-bin/show_pathway?rno04380/rno:360640%09red/rno:314322%09red/rno:63839%09red/rno:29513%09red
Pertussis	KEGG PATHWAY	rno05133	3	72	0.0270502	rno:29513|rno:314322|rno:292060|	29513|314322|292060|	http://www.genome.jp/kegg-bin/show_pathway?rno05133/rno:292060%09red/rno:29513%09red/rno:314322%09red
Steroid hormone biosynthesis	KEGG PATHWAY	rno00140	3	80	0.0350291	rno:79243|rno:501907|rno:25428|	79243|501907|25428|	http://www.genome.jp/kegg-bin/show_pathway?rno00140/rno:79243%09red/rno:25428%09red/rno:501907%09red
African trypanosomiasis	KEGG PATHWAY	rno05143	2	36	0.0423888	rno:25361|rno:287167|	25361|287167|	http://www.genome.jp/kegg-bin/show_pathway?rno05143/rno:287167%09red/rno:25361%09red
TCKvsNC_upDEG_KEGG
#Term	Database	ID	Input number	Background number	P-Value	KEGG_ID/KO	Entrez_ID	Hyperlink
ECM-receptor interaction	KEGG PATHWAY	rno04512	11	86	6.19073e-05	rno:25406|rno:25460|rno:25724|rno:298941|rno:306628|rno:140433|rno:290905|rno:192362|rno:362800|rno:29393|rno:25353|	25406|25460|25724|298941|306628|140433|290905|192362|362800|29393|25353|	http://www.genome.jp/kegg-bin/show_pathway?rno04512/rno:362800%09red/rno:25724%09red/rno:25406%09red/rno:140433%09red/rno:25353%09red/rno:298941%09red/rno:192362%09red/rno:25460%09red/rno:29393%09red/rno:306628%09red/rno:290905%09red
Cell cycle	KEGG PATHWAY	rno04110	12	127	0.000399129	rno:287101|rno:25203|rno:54237|rno:114494|rno:25515|rno:171576|rno:313017|rno:299626|rno:24842|rno:363088|rno:315330|rno:64515|	287101|25203|54237|114494|25515|171576|313017|299626|24842|363088|315330|64515|	http://www.genome.jp/kegg-bin/show_pathway?rno04110/rno:315330%09red/rno:64515%09red/rno:299626%09red/rno:114494%09red/rno:287101%09red/rno:363088%09red/rno:24842%09red/rno:25203%09red/rno:313017%09red/rno:171576%09red/rno:54237%09red/rno:25515%09red
p53 signaling pathway	KEGG PATHWAY	rno04115	8	75	0.00179807	rno:362720|rno:100359539|rno:25203|rno:54237|rno:313017|rno:299626|rno:24842|rno:363088|	362720|100359539|25203|54237|313017|299626|24842|363088|	http://www.genome.jp/kegg-bin/show_pathway?rno04115/rno:299626%09red/rno:363088%09red/rno:24842%09red/rno:54237%09red/rno:25203%09red/rno:313017%09red/rno:100359539%09red/rno:362720%09red
Glutathione metabolism	KEGG PATHWAY	rno00480	6	56	0.00645292	rno:362720|rno:499688|rno:100359539|rno:29326|rno:499689|rno:24423|	362720|499688|100359539|29326|499689|24423|	http://www.genome.jp/kegg-bin/show_pathway?rno00480/rno:24423%09red/rno:499689%09red/rno:499688%09red/rno:100359539%09red/rno:29326%09red/rno:362720%09red
Focal adhesion	KEGG PATHWAY	rno04510	13	208	0.00729919	rno:140433|rno:292756|rno:362973|rno:78971|rno:25724|rno:298941|rno:306628|rno:290905|rno:192362|rno:362800|rno:29393|rno:293860|rno:25353|	140433|292756|362973|78971|25724|298941|306628|290905|192362|362800|29393|293860|25353|	http://www.genome.jp/kegg-bin/show_pathway?rno04510/rno:362800%09red/rno:290905%09red/rno:140433%09red/rno:25353%09red/rno:78971%09red/rno:292756%09red/rno:362973%09red/rno:192362%09red/rno:293860%09red/rno:25724%09red/rno:29393%09red/rno:306628%09red/rno:298941%09red
Cell adhesion molecules (CAMs)	KEGG PATHWAY	rno04514	11	172	0.0111737	rno:304407|rno:315716|rno:362800|rno:304124|rno:287098|rno:309603|rno:117096|rno:25066|rno:311836|rno:305081|rno:116777|	304407|315716|362800|304124|287098|309603|117096|25066|311836|305081|116777|	http://www.genome.jp/kegg-bin/show_pathway?rno04514/rno:362800%09red/rno:287098%09red/rno:304124%09red/rno:315716%09red/rno:117096%09red/rno:309603%09red/rno:116777%09red/rno:25066%09red/rno:304407%09red/rno:305081%09red/rno:311836%09red
Progesterone-mediated oocyte maturation	KEGG PATHWAY	rno04914	7	86	0.0129701	rno:25515|rno:25203|rno:54237|rno:114494|rno:25686|rno:363088|rno:287101|	25515|25203|54237|114494|25686|363088|287101|	http://www.genome.jp/kegg-bin/show_pathway?rno04914/rno:363088%09red/rno:25686%09red/rno:287101%09red/rno:25203%09red/rno:114494%09red/rno:54237%09red/rno:25515%09red
Metabolism of xenobiotics by cytochrome P450	KEGG PATHWAY	rno00980	6	67	0.0139591	rno:26760|rno:499688|rno:499689|rno:286954|rno:24423|rno:25315|	26760|499688|499689|286954|24423|25315|	http://www.genome.jp/kegg-bin/show_pathway?rno00980/rno:26760%09red/rno:24423%09red/rno:499689%09red/rno:499688%09red/rno:25315%09red/rno:286954%09red
Small cell lung cancer	KEGG PATHWAY	rno05222	7	89	0.0152406	rno:140433|rno:298941|rno:306628|rno:24842|rno:290905|rno:192362|rno:78971|	140433|298941|306628|24842|290905|192362|78971|	http://www.genome.jp/kegg-bin/show_pathway?rno05222/rno:290905%09red/rno:140433%09red/rno:78971%09red/rno:24842%09red/rno:192362%09red/rno:306628%09red/rno:298941%09red
PI3K-Akt signaling pathway	KEGG PATHWAY	rno04151	17	340	0.0177381	rno:140433|rno:310132|rno:25326|rno:682033|rno:25724|rno:84489|rno:25522|rno:245986|rno:298941|rno:306628|rno:24842|rno:83579|rno:290905|rno:192362|rno:362800|rno:29393|rno:25353|	140433|310132|25326|682033|25724|84489|25522|245986|298941|306628|24842|83579|290905|192362|362800|29393|25353|	http://www.genome.jp/kegg-bin/show_pathway?rno04151/rno:362800%09red/rno:25724%09red/rno:25522%09red/rno:25326%09red/rno:25353%09red/rno:310132%09red/rno:298941%09red/rno:24842%09red/rno:192362%09red/rno:682033%09red/rno:29393%09red/rno:140433%09red/rno:306628%09red/rno:245986%09red/rno:83579%09red/rno:290905%09red/rno:84489%09red
Tight junction	KEGG PATHWAY	rno04530	9	139	0.0192592	rno:304407|rno:315430|rno:304124|rno:287098|rno:25522|rno:25686|rno:79433|rno:54265|rno:100911597|	304407|315430|304124|287098|25522|25686|79433|54265|100911597|	http://www.genome.jp/kegg-bin/show_pathway?rno04530/rno:287098%09red/rno:304124%09red/rno:25522%09red/rno:25686%09red/rno:100911597%09red/rno:54265%09red/rno:304407%09red/rno:79433%09red/rno:315430%09red
Circadian entrainment	KEGG PATHWAY	rno04713	7	96	0.0216107	rno:29717|rno:25686|rno:83579|rno:114862|rno:29628|rno:192363|rno:245986|	29717|25686|83579|114862|29628|192363|245986|	http://www.genome.jp/kegg-bin/show_pathway?rno04713/rno:29628%09red/rno:25686%09red/rno:192363%09red/rno:114862%09red/rno:83579%09red/rno:29717%09red/rno:245986%09red
Steroid biosynthesis	KEGG PATHWAY	rno00100	3	20	0.0231864	rno:29230|rno:298298|rno:64191|	29230|298298|64191|	http://www.genome.jp/kegg-bin/show_pathway?rno00100/rno:64191%09red/rno:29230%09red/rno:298298%09red
MicroRNAs in cancer	KEGG PATHWAY	rno05206	9	144	0.023313	rno:25406|rno:292756|rno:315740|rno:24649|rno:25648|rno:84489|rno:25125|rno:24842|rno:114093|	25406|292756|315740|24649|25648|84489|25125|24842|114093|	http://www.genome.jp/kegg-bin/show_pathway?rno05206/rno:25406%09red/rno:84489%09red/rno:25125%09red/rno:24649%09red/rno:292756%09red/rno:25648%09red/rno:24842%09red/rno:114093%09red/rno:315740%09red
Oocyte meiosis	KEGG PATHWAY	rno04114	7	109	0.0379183	rno:315330|rno:25203|rno:54237|rno:25515|rno:363088|rno:287101|rno:64515|	315330|25203|54237|25515|363088|287101|64515|	http://www.genome.jp/kegg-bin/show_pathway?rno04114/rno:315330%09red/rno:64515%09red/rno:363088%09red/rno:287101%09red/rno:25203%09red/rno:54237%09red/rno:25515%09red
Chemical carcinogenesis	KEGG PATHWAY	rno05204	6	87	0.0400793	rno:499688|rno:499689|rno:286954|rno:24423|rno:29298|rno:25315|	499688|499689|286954|24423|29298|25315|	http://www.genome.jp/kegg-bin/show_pathway?rno05204/rno:24423%09red/rno:499689%09red/rno:499688%09red/rno:25315%09red/rno:286954%09red/rno:29298%09red
Vitamin B6 metabolism	KEGG PATHWAY	rno00750	2	10	0.0401195	rno:293820|rno:54349|	293820|54349|	http://www.genome.jp/kegg-bin/show_pathway?rno00750/rno:54349%09red/rno:293820%09red
Drug metabolism - cytochrome P450	KEGG PATHWAY	rno00982	5	69	0.0496506	rno:286954|rno:24423|rno:499689|rno:499688|rno:54349|	286954|24423|499689|499688|54349|	http://www.genome.jp/kegg-bin/show_pathway?rno00982/rno:499689%09red/rno:499688%09red/rno:286954%09red/rno:54349%09red/rno:24423%09red
TCKvsNC_downDEG_KEGG
#Term	Database	ID	Input number	Background number	P-Value	KEGG_ID/KO	Entrez_ID	Hyperlink
Oxidative phosphorylation	KEGG PATHWAY	rno00190	50	157	4.18612e-27	rno:252934|rno:81728|rno:297932|rno:295923|rno:291660|rno:100911483|rno:690441|rno:291103|rno:301123|rno:300677|rno:685322|rno:362897|rno:299954|rno:94271|rno:681024|rno:361385|rno:192241|rno:298596|rno:25488|rno:691001|rno:293991|rno:688869|rno:678759|rno:641434|rno:301011|rno:288088|rno:300047|rno:688869|rno:294964|rno:301427|rno:499529|rno:299643|rno:363441|rno:171374|rno:293453|rno:140608|rno…	252934|81728|297932|295923|291660|100911483|690441|291103|301123|300677|685322|362897|299954|94271|681024|361385|192241|298596|25488|691001|293991|688869|678759|641434|301011|288088|300047|688869|294964|301427|499529|299643|363441|171374|293453|140608|293130|26200|293652|681418|362897|315167|366448|363061|689938|54322|289218|29507|26201|100188937|	http://www.genome.jp/kegg-bin/show_pathway?rno00190/rno:363061%09red/rno:94271%09red/rno:293652%09red/rno:300047%09red/rno:691001%09red/rno:315167%09red/rno:100188937%09red/rno:100911483%09red/rno:299643%09red/rno:293453%09red/rno:25488%09red/rno:293991%09red/rno:288088%09red/rno:301123%09red/rno:499529%09red/rno:289218%09red/rno:685322%09red/rno:140608%09red/rno:362897%09red/rno:678759%09red/rno…
Parkinson's disease	KEGG PATHWAY	rno05012	47	169	1.85388e-23	rno:252934|rno:81728|rno:295923|rno:291660|rno:100911483|rno:291103|rno:301123|rno:94271|rno:685322|rno:362897|rno:299954|rno:681024|rno:361385|rno:192241|rno:298596|rno:25488|rno:691001|rno:293991|rno:688869|rno:678759|rno:641434|rno:301011|rno:288088|rno:300047|rno:688869|rno:294964|rno:301427|rno:499529|rno:299643|rno:363441|rno:171374|rno:293453|rno:293130|rno:26200|rno:293652|rno:298575|rno:…	252934|81728|295923|291660|100911483|291103|301123|94271|685322|362897|299954|681024|361385|192241|298596|25488|691001|293991|688869|678759|641434|301011|288088|300047|688869|294964|301427|499529|299643|363441|171374|293453|293130|26200|293652|298575|681418|362897|315167|366448|363061|689938|54322|289218|29507|26201|100188937|	http://www.genome.jp/kegg-bin/show_pathway?rno05012/rno:363061%09red/rno:94271%09red/rno:293652%09red/rno:300047%09red/rno:691001%09red/rno:315167%09red/rno:100188937%09red/rno:100911483%09red/rno:299643%09red/rno:298575%09red/rno:293453%09red/rno:25488%09red/rno:293991%09red/rno:288088%09red/rno:301123%09red/rno:499529%09red/rno:289218%09red/rno:685322%09red/rno:362897%09red/rno:678759%09red/rno…
Metabolic pathways	KEGG PATHWAY	rno01100	129	1295	4.29421e-22	rno:81728|rno:299954|rno:361602|rno:94173|rno:690441|rno:94340|rno:300677|rno:117099|rno:685322|rno:310201|rno:65052|rno:64192|rno:64040|rno:25488|rno:305348|rno:681913|rno:24368|rno:293991|rno:245961|rno:25511|rno:192241|rno:362897|rno:29725|rno:362897|rno:315167|rno:24862|rno:689938|rno:26201|rno:25659|rno:94271|rno:24190|rno:291660|rno:294972|rno:79244|rno:304023|rno:25363|rno:24450|rno:29443|…	81728|299954|361602|94173|690441|94340|300677|117099|685322|310201|65052|64192|64040|25488|305348|681913|24368|293991|245961|25511|192241|362897|29725|362897|315167|24862|689938|26201|25659|94271|24190|291660|294972|79244|304023|25363|24450|29443|293613|64313|266686|79111|79223|81656|81718|353304|100911483|641434|681418|300047|25541|499529|301427|293829|25104|24538|25721|293652|29711|65030|363061…	http://www.genome.jp/kegg-bin/show_pathway?rno01100/rno:303272%09red/rno:363061%09red/rno:293652%09red/rno:94340%09red/rno:361802%09red/rno:113965%09red/rno:100188937%09red/rno:312086%09red/rno:24616%09red/rno:266686%09red/rno:685322%09red/rno:300677%09red/rno:29725%09red/rno:689938%09red/rno:298596%09red/rno:29443%09red/rno:29383%09red/rno:192241%09red/rno:293829%09red/rno:171374%09red/rno:30931…
Alzheimer's disease	KEGG PATHWAY	rno05010	45	200	2.11282e-19	rno:252934|rno:81728|rno:295923|rno:291660|rno:100911483|rno:291103|rno:301123|rno:94271|rno:685322|rno:362897|rno:299954|rno:81678|rno:681024|rno:361385|rno:192241|rno:298596|rno:25488|rno:691001|rno:293991|rno:688869|rno:678759|rno:641434|rno:301011|rno:288088|rno:300047|rno:688869|rno:294964|rno:301427|rno:499529|rno:299643|rno:363441|rno:171374|rno:293453|rno:293130|rno:293652|rno:681418|rno:…	252934|81728|295923|291660|100911483|291103|301123|94271|685322|362897|299954|81678|681024|361385|192241|298596|25488|691001|293991|688869|678759|641434|301011|288088|300047|688869|294964|301427|499529|299643|363441|171374|293453|293130|293652|681418|362897|315167|363061|689938|54322|289218|29507|366448|100188937|	http://www.genome.jp/kegg-bin/show_pathway?rno05010/rno:363061%09red/rno:94271%09red/rno:293652%09red/rno:300047%09red/rno:691001%09red/rno:315167%09red/rno:100188937%09red/rno:100911483%09red/rno:299643%09red/rno:293453%09red/rno:25488%09red/rno:293991%09red/rno:288088%09red/rno:301123%09red/rno:499529%09red/rno:289218%09red/rno:685322%09red/rno:362897%09red/rno:678759%09red/rno:298596%09red/rno…
Huntington's disease	KEGG PATHWAY	rno05016	45	213	1.73888e-18	rno:252934|rno:81728|rno:24404|rno:295923|rno:291660|rno:100911483|rno:291103|rno:301123|rno:94271|rno:685322|rno:362897|rno:299954|rno:681024|rno:361385|rno:192241|rno:298596|rno:25488|rno:691001|rno:293991|rno:688869|rno:678759|rno:641434|rno:301011|rno:288088|rno:300047|rno:688869|rno:294964|rno:301427|rno:499529|rno:299643|rno:363441|rno:171374|rno:293453|rno:293130|rno:293652|rno:681418|rno:…	252934|81728|24404|295923|291660|100911483|291103|301123|94271|685322|362897|299954|681024|361385|192241|298596|25488|691001|293991|688869|678759|641434|301011|288088|300047|688869|294964|301427|499529|299643|363441|171374|293453|293130|293652|681418|362897|315167|363061|689938|54322|289218|29507|366448|100188937|	http://www.genome.jp/kegg-bin/show_pathway?rno05016/rno:363061%09red/rno:94271%09red/rno:293652%09red/rno:300047%09red/rno:691001%09red/rno:315167%09red/rno:100188937%09red/rno:100911483%09red/rno:299643%09red/rno:293453%09red/rno:25488%09red/rno:293991%09red/rno:288088%09red/rno:301123%09red/rno:499529%09red/rno:289218%09red/rno:685322%09red/rno:362897%09red/rno:678759%09red/rno:298596%09red/rno…
Non-alcoholic fatty liver disease (NAFLD)	KEGG PATHWAY	rno04932	41	175	2.48175e-18	rno:252934|rno:81728|rno:295923|rno:291660|rno:100911483|rno:291103|rno:301123|rno:685322|rno:362897|rno:299954|rno:681024|rno:361385|rno:298596|rno:25488|rno:691001|rno:293991|rno:688869|rno:678759|rno:301011|rno:288088|rno:300047|rno:688869|rno:294964|rno:301427|rno:499529|rno:299643|rno:363441|rno:293453|rno:293130|rno:293652|rno:24516|rno:681418|rno:362897|rno:315167|rno:363061|rno:689938|rno…	252934|81728|295923|291660|100911483|291103|301123|685322|362897|299954|681024|361385|298596|25488|691001|293991|688869|678759|301011|288088|300047|688869|294964|301427|499529|299643|363441|293453|293130|293652|24516|681418|362897|315167|363061|689938|54322|289218|29507|366448|100188937|	http://www.genome.jp/kegg-bin/show_pathway?rno04932/rno:363061%09red/rno:100911483%09red/rno:293652%09red/rno:300047%09red/rno:691001%09red/rno:315167%09red/rno:100188937%09red/rno:299643%09red/rno:293453%09red/rno:291103%09red/rno:293991%09red/rno:288088%09red/rno:301123%09red/rno:499529%09red/rno:25488%09red/rno:289218%09red/rno:685322%09red/rno:362897%09red/rno:678759%09red/rno:24516%09red/rno…
Fatty acid degradation	KEGG PATHWAY	rno00071	12	47	1.14105e-06	rno:364975|rno:25288|rno:50549|rno:25287|rno:170670|rno:113965|rno:94340|rno:29740|rno:171142|rno:64040|rno:24158|rno:25363|	364975|25288|50549|25287|170670|113965|94340|29740|171142|64040|24158|25363|	http://www.genome.jp/kegg-bin/show_pathway?rno00071/rno:64040%09red/rno:25288%09red/rno:171142%09red/rno:94340%09red/rno:25287%09red/rno:113965%09red/rno:24158%09red/rno:29740%09red/rno:50549%09red/rno:170670%09red/rno:364975%09red/rno:25363%09red
Peroxisome	KEGG PATHWAY	rno04146	14	82	9.49224e-06	rno:29725|rno:29533|rno:171142|rno:65030|rno:25288|rno:25541|rno:303272|rno:65192|rno:266686|rno:94340|rno:79244|rno:84029|rno:83842|rno:64526|	29725|29533|171142|65030|25288|25541|303272|65192|266686|94340|79244|84029|83842|64526|	http://www.genome.jp/kegg-bin/show_pathway?rno04146/rno:303272%09red/rno:25541%09red/rno:25288%09red/rno:171142%09red/rno:94340%09red/rno:64526%09red/rno:65030%09red/rno:79244%09red/rno:65192%09red/rno:29533%09red/rno:84029%09red/rno:29725%09red/rno:83842%09red/rno:266686%09red
Carbon metabolism	KEGG PATHWAY	rno01200	17	121	1.12456e-05	rno:287379|rno:24551|rno:293829|rno:24190|rno:361602|rno:171142|rno:94173|rno:114597|rno:363061|rno:170670|rno:25104|rno:361071|rno:298596|rno:24158|rno:25721|rno:309312|rno:24368|	287379|24551|293829|24190|361602|171142|94173|114597|363061|170670|25104|361071|298596|24158|25721|309312|24368|	http://www.genome.jp/kegg-bin/show_pathway?rno01200/rno:363061%09red/rno:287379%09red/rno:114597%09red/rno:293829%09red/rno:25721%09red/rno:171142%09red/rno:24190%09red/rno:24158%09red/rno:309312%09red/rno:361071%09red/rno:361602%09red/rno:170670%09red/rno:24368%09red/rno:25104%09red/rno:298596%09red/rno:94173%09red/rno:24551%09red
PPAR signaling pathway	KEGG PATHWAY	rno03320	13	79	2.77102e-05	rno:171142|rno:24207|rno:79111|rno:25288|rno:25541|rno:24360|rno:25287|rno:94340|rno:79223|rno:24158|rno:65192|rno:50549|rno:24450|	171142|24207|79111|25288|25541|24360|25287|94340|79223|24158|65192|50549|24450|	http://www.genome.jp/kegg-bin/show_pathway?rno03320/rno:24207%09red/rno:25541%09red/rno:25288%09red/rno:171142%09red/rno:94340%09red/rno:65192%09red/rno:25287%09red/rno:24158%09red/rno:24450%09red/rno:24360%09red/rno:50549%09red/rno:79111%09red/rno:79223%09red
Propanoate metabolism	KEGG PATHWAY	rno00640	8	29	4.44699e-05	rno:171142|rno:24533|rno:81632|rno:114597|rno:293829|rno:170670|rno:361071|rno:24158|	171142|24533|81632|114597|293829|170670|361071|24158|	http://www.genome.jp/kegg-bin/show_pathway?rno00640/rno:114597%09red/rno:293829%09red/rno:171142%09red/rno:81632%09red/rno:24158%09red/rno:24533%09red/rno:361071%09red/rno:170670%09red
Cardiac muscle contraction	KEGG PATHWAY	rno04260	13	84	4.89584e-05	rno:252934|rno:688869|rno:301011|rno:300047|rno:688869|rno:362897|rno:291103|rno:685322|rno:54322|rno:362897|rno:29507|rno:366448|rno:100188937|	252934|688869|301011|300047|688869|362897|291103|685322|54322|362897|29507|366448|100188937|	http://www.genome.jp/kegg-bin/show_pathway?rno04260/rno:685322%09red/rno:366448%09red/rno:301011%09red/rno:252934%09red/rno:54322%09red/rno:29507%09red/rno:100188937%09red/rno:300047%09red/rno:362897%09red/rno:688869%09red/rno:291103%09red
Valine, leucine and isoleucine degradation	KEGG PATHWAY	rno00280	10	52	7.38056e-05	rno:29711|rno:171142|rno:294972|rno:293829|rno:170670|rno:81632|rno:113965|rno:64040|rno:24158|rno:24450|	29711|171142|294972|293829|170670|81632|113965|64040|24158|24450|	http://www.genome.jp/kegg-bin/show_pathway?rno00280/rno:64040%09red/rno:293829%09red/rno:171142%09red/rno:113965%09red/rno:81632%09red/rno:24158%09red/rno:24450%09red/rno:294972%09red/rno:29711%09red/rno:170670%09red
Citrate cycle (TCA cycle)	KEGG PATHWAY	rno00020	8	32	8.04396e-05	rno:25104|rno:361071|rno:94173|rno:114597|rno:363061|rno:24551|rno:298596|rno:24368|	25104|361071|94173|114597|363061|24551|298596|24368|	http://www.genome.jp/kegg-bin/show_pathway?rno00020/rno:363061%09red/rno:114597%09red/rno:24551%09red/rno:361071%09red/rno:298596%09red/rno:24368%09red/rno:25104%09red/rno:94173%09red
Cysteine and methionine metabolism	KEGG PATHWAY	rno00270	8	40	0.000305417	rno:24962|rno:24533|rno:192172|rno:24551|rno:29443|rno:81718|rno:25721|rno:81508|	24962|24533|192172|24551|29443|81718|25721|81508|	http://www.genome.jp/kegg-bin/show_pathway?rno00270/rno:81718%09red/rno:24551%09red/rno:24962%09red/rno:29443%09red/rno:192172%09red/rno:24533%09red/rno:81508%09red/rno:25721%09red
Tryptophan metabolism	KEGG PATHWAY	rno00380	8	46	0.000695248	rno:364975|rno:170670|rno:64206|rno:113965|rno:64040|rno:59113|rno:541589|rno:171142|	364975|170670|64206|113965|64040|59113|541589|171142|	http://www.genome.jp/kegg-bin/show_pathway?rno00380/rno:64040%09red/rno:171142%09red/rno:64206%09red/rno:113965%09red/rno:541589%09red/rno:170670%09red/rno:364975%09red/rno:59113%09red
Glyoxylate and dicarboxylate metabolism	KEGG PATHWAY	rno00630	6	25	0.000763701	rno:287379|rno:293949|rno:293829|rno:24551|rno:84029|rno:500536|	287379|293949|293829|24551|84029|500536|	http://www.genome.jp/kegg-bin/show_pathway?rno00630/rno:287379%09red/rno:293829%09red/rno:24551%09red/rno:500536%09red/rno:84029%09red/rno:293949%09red
Butanoate metabolism	KEGG PATHWAY	rno00650	6	27	0.00108002	rno:171142|rno:170670|rno:113965|rno:81632|rno:117099|rno:24450|	171142|170670|113965|81632|117099|24450|	http://www.genome.jp/kegg-bin/show_pathway?rno00650/rno:117099%09red/rno:171142%09red/rno:113965%09red/rno:81632%09red/rno:24450%09red/rno:170670%09red
Fatty acid metabolism	KEGG PATHWAY	rno01212	8	53	0.00157465	rno:171142|rno:25288|rno:25287|rno:170670|rno:94340|rno:113965|rno:24158|rno:25363|	171142|25288|25287|170670|94340|113965|24158|25363|	http://www.genome.jp/kegg-bin/show_pathway?rno01212/rno:25288%09red/rno:171142%09red/rno:94340%09red/rno:25287%09red/rno:113965%09red/rno:24158%09red/rno:170670%09red/rno:25363%09red
Pyruvate metabolism	KEGG PATHWAY	rno00620	7	41	0.00163717	rno:25104|rno:64040|rno:361602|rno:24551|rno:24533|rno:24439|rno:24368|	25104|64040|361602|24551|24533|24439|24368|	http://www.genome.jp/kegg-bin/show_pathway?rno00620/rno:64040%09red/rno:24551%09red/rno:24439%09red/rno:24533%09red/rno:361602%09red/rno:24368%09red/rno:25104%09red
beta-Alanine metabolism	KEGG PATHWAY	rno00410	6	32	0.00230788	rno:171142|rno:170670|rno:81632|rno:81656|rno:64040|rno:24158|	171142|170670|81632|81656|64040|24158|	http://www.genome.jp/kegg-bin/show_pathway?rno00410/rno:64040%09red/rno:171142%09red/rno:81632%09red/rno:24158%09red/rno:170670%09red/rno:81656%09red
Primary bile acid biosynthesis	KEGG PATHWAY	rno00120	4	16	0.0052626	rno:79111|rno:29725|rno:25541|rno:79244|	79111|29725|25541|79244|	http://www.genome.jp/kegg-bin/show_pathway?rno00120/rno:25541%09red/rno:29725%09red/rno:79244%09red/rno:79111%09red
Glycine, serine and threonine metabolism	KEGG PATHWAY	rno00260	6	39	0.00549451	rno:287379|rno:245961|rno:303272|rno:24962|rno:81508|rno:309312|	287379|245961|303272|24962|81508|309312|	http://www.genome.jp/kegg-bin/show_pathway?rno00260/rno:303272%09red/rno:287379%09red/rno:81508%09red/rno:24962%09red/rno:309312%09red/rno:245961%09red
Lysine degradation	KEGG PATHWAY	rno00310	7	57	0.00838771	rno:364975|rno:303272|rno:170670|rno:64564|rno:113965|rno:64040|rno:171142|	364975|303272|170670|64564|113965|64040|171142|	http://www.genome.jp/kegg-bin/show_pathway?rno00310/rno:303272%09red/rno:64040%09red/rno:171142%09red/rno:113965%09red/rno:64564%09red/rno:170670%09red/rno:364975%09red
Ribosome	KEGG PATHWAY	rno03010	14	178	0.0106717	rno:58927|rno:289469|rno:293754|rno:301352|rno:81767|rno:317646|rno:680747|rno:94266|rno:291206|rno:100363434|rno:122799|rno:79449|rno:100363539|rno:689284|	58927|289469|293754|301352|81767|317646|680747|94266|291206|100363434|122799|79449|100363539|689284|	http://www.genome.jp/kegg-bin/show_pathway?rno03010/rno:291206%09red/rno:317646%09red/rno:79449%09red/rno:94266%09red/rno:122799%09red/rno:689284%09red/rno:100363434%09red/rno:289469%09red/rno:58927%09red/rno:100363539%09red/rno:301352%09red/rno:293754%09red/rno:81767%09red/rno:680747%09red
Prion diseases	KEGG PATHWAY	rno05020	5	36	0.0158817	rno:296545|rno:24237|rno:362634|rno:29687|rno:298566|	296545|24237|362634|29687|298566|	http://www.genome.jp/kegg-bin/show_pathway?rno05020/rno:296545%09red/rno:362634%09red/rno:29687%09red/rno:24237%09red/rno:298566%09red
Chemical carcinogenesis	KEGG PATHWAY	rno05204	8	87	0.0222949	rno:171521|rno:24862|rno:541589|rno:83783|rno:171341|rno:24912|rno:289197|rno:171352|	171521|24862|541589|83783|171341|24912|289197|171352|	http://www.genome.jp/kegg-bin/show_pathway?rno05204/rno:24862%09red/rno:171352%09red/rno:541589%09red/rno:171521%09red/rno:171341%09red/rno:83783%09red/rno:289197%09red/rno:24912%09red
Bile secretion	KEGG PATHWAY	rno04976	7	72	0.0246452	rno:29725|rno:170698|rno:79111|rno:58978|rno:80899|rno:24912|rno:24777|	29725|170698|79111|58978|80899|24912|24777|	http://www.genome.jp/kegg-bin/show_pathway?rno04976/rno:80899%09red/rno:24777%09red/rno:58978%09red/rno:29725%09red/rno:170698%09red/rno:24912%09red/rno:79111%09red
Sulfur metabolism	KEGG PATHWAY	rno00920	3	16	0.0299863	rno:192172|rno:292710|rno:691966|	192172|292710|691966|	http://www.genome.jp/kegg-bin/show_pathway?rno00920/rno:292710%09red/rno:691966%09red/rno:192172%09red
Pantothenate and CoA biosynthesis	KEGG PATHWAY	rno00770	3	17	0.0343493	rno:81656|rno:300328|rno:498992|	81656|300328|498992|	http://www.genome.jp/kegg-bin/show_pathway?rno00770/rno:498992%09red/rno:300328%09red/rno:81656%09red
Steroid hormone biosynthesis	KEGG PATHWAY	rno00140	7	80	0.0389044	rno:171521|rno:361802|rno:360268|rno:171516|rno:24862|rno:286964|rno:171352|	171521|361802|360268|171516|24862|286964|171352|	http://www.genome.jp/kegg-bin/show_pathway?rno00140/rno:360268%09red/rno:24862%09red/rno:171516%09red/rno:171521%09red/rno:361802%09red/rno:171352%09red/rno:286964%09red
Retinol metabolism	KEGG PATHWAY	rno00830	7	80	0.0389044	rno:171521|rno:24862|rno:50549|rno:266686|rno:171352|rno:286964|rno:24894|	171521|24862|50549|266686|171352|286964|24894|	http://www.genome.jp/kegg-bin/show_pathway?rno00830/rno:24862%09red/rno:171352%09red/rno:24894%09red/rno:171521%09red/rno:50549%09red/rno:286964%09red/rno:266686%09red
Phenylalanine, tyrosine and tryptophan biosynthesis	KEGG PATHWAY	rno00400	2	7	0.0400434	rno:24616|rno:25721|	24616|25721|	http://www.genome.jp/kegg-bin/show_pathway?rno00400/rno:24616%09red/rno:25721%09red
Taurine and hypotaurine metabolism	KEGG PATHWAY	rno00430	2	8	0.048871	rno:29725|rno:81718|	29725|81718|	http://www.genome.jp/kegg-bin/show_pathway?rno00430/rno:81718%09red/rno:29725%09red
GE4vsNDEA_upDEG_KEGG
#Term	Database	ID	Input number	Background number	P-Value	KEGG_ID/KO	Entrez_ID	Hyperlink
Protein processing in endoplasmic reticulum	KEGG PATHWAY	rno04141	26	169	1.47676e-09	rno:100362805|rno:116598|rno:362891|rno:25506|rno:299331|rno:317396|rno:362862|rno:246146|rno:361842|rno:81784|rno:192235|rno:64202|rno:689593|rno:80843|rno:290994|rno:85430|rno:407784|rno:288444|rno:360734|rno:680121|rno:29144|rno:114590|rno:25596|rno:301252|rno:499751|rno:361384|	100362805|116598|362891|25506|299331|317396|362862|246146|361842|81784|192235|64202|689593|80843|290994|85430|407784|288444|360734|680121|29144|114590|25596|301252|499751|361384|	http://www.genome.jp/kegg-bin/show_pathway?rno04141/rno:192235%09red/rno:360734%09red/rno:81784%09red/rno:25506%09red/rno:116598%09red/rno:299331%09red/rno:407784%09red/rno:290994%09red/rno:114590%09red/rno:288444%09red/rno:29144%09red/rno:85430%09red/rno:317396%09red/rno:25596%09red/rno:499751%09red/rno:100362805%09red/rno:361842%09red/rno:680121%09red/rno:301252%09red/rno:361384%09red/rno:64202…
Lysosome	KEGG PATHWAY	rno04142	17	127	5.4679e-06	rno:171293|rno:83800|rno:25227|rno:362409|rno:361401|rno:25524|rno:367562|rno:117106|rno:363103|rno:298451|rno:361704|rno:294673|rno:360785|rno:25697|rno:366618|rno:25055|rno:116561|	171293|83800|25227|362409|361401|25524|367562|117106|363103|298451|361704|294673|360785|25697|366618|25055|116561|	http://www.genome.jp/kegg-bin/show_pathway?rno04142/rno:366618%09red/rno:25524%09red/rno:362409%09red/rno:361704%09red/rno:25697%09red/rno:361401%09red/rno:298451%09red/rno:117106%09red/rno:367562%09red/rno:360785%09red/rno:83800%09red/rno:25227%09red/rno:25055%09red/rno:171293%09red/rno:363103%09red/rno:294673%09red/rno:116561%09red
Fatty acid degradation	KEGG PATHWAY	rno00071	10	47	1.49242e-05	rno:25413|rno:65183|rno:50549|rno:50681|rno:170465|rno:94340|rno:29740|rno:25757|rno:64304|rno:24157|	25413|65183|50549|50681|170465|94340|29740|25757|64304|24157|	http://www.genome.jp/kegg-bin/show_pathway?rno00071/rno:25413%09red/rno:94340%09red/rno:25757%09red/rno:64304%09red/rno:50681%09red/rno:29740%09red/rno:65183%09red/rno:50549%09red/rno:170465%09red/rno:24157%09red
Biosynthesis of unsaturated fatty acids	KEGG PATHWAY	rno01040	7	27	0.000100388	rno:26759|rno:288058|rno:24157|rno:681337|rno:50681|rno:498728|rno:192272|	26759|288058|24157|681337|50681|498728|192272|	http://www.genome.jp/kegg-bin/show_pathway?rno01040/rno:681337%09red/rno:192272%09red/rno:288058%09red/rno:26759%09red/rno:498728%09red/rno:50681%09red/rno:24157%09red
Fatty acid metabolism	KEGG PATHWAY	rno01212	9	53	0.000183337	rno:288058|rno:25413|rno:50681|rno:170465|rno:94340|rno:25757|rno:64304|rno:498728|rno:24157|	288058|25413|50681|170465|94340|25757|64304|498728|24157|	http://www.genome.jp/kegg-bin/show_pathway?rno01212/rno:25413%09red/rno:94340%09red/rno:288058%09red/rno:64304%09red/rno:170465%09red/rno:25757%09red/rno:498728%09red/rno:50681%09red/rno:24157%09red
Fatty acid elongation	KEGG PATHWAY	rno00062	6	27	0.000643437	rno:26759|rno:288058|rno:498728|rno:681337|rno:170465|rno:192272|	26759|288058|498728|681337|170465|192272|	http://www.genome.jp/kegg-bin/show_pathway?rno00062/rno:681337%09red/rno:192272%09red/rno:288058%09red/rno:26759%09red/rno:498728%09red/rno:170465%09red
Ribosome	KEGG PATHWAY	rno03010	15	178	0.0018759	rno:58927|rno:83789|rno:293754|rno:287635|rno:292244|rno:29257|rno:94266|rno:498555|rno:497860|rno:26962|rno:58927|rno:364656|rno:100363539|rno:497876|rno:171061|	58927|83789|293754|287635|292244|29257|94266|498555|497860|26962|58927|364656|100363539|497876|171061|	http://www.genome.jp/kegg-bin/show_pathway?rno03010/rno:171061%09red/rno:287635%09red/rno:58927%09red/rno:94266%09red/rno:364656%09red/rno:29257%09red/rno:498555%09red/rno:497876%09red/rno:497860%09red/rno:100363539%09red/rno:83789%09red/rno:26962%09red/rno:292244%09red/rno:293754%09red
PPAR signaling pathway	KEGG PATHWAY	rno03320	9	79	0.0024233	rno:25413|rno:80841|rno:50549|rno:25045|rno:24360|rno:50681|rno:94340|rno:25757|rno:24157|	25413|80841|50549|25045|24360|50681|94340|25757|24157|	http://www.genome.jp/kegg-bin/show_pathway?rno03320/rno:25413%09red/rno:94340%09red/rno:24360%09red/rno:25757%09red/rno:80841%09red/rno:25045%09red/rno:50549%09red/rno:50681%09red/rno:24157%09red
Nucleotide excision repair	KEGG PATHWAY	rno03420	6	46	0.0069818	rno:84593|rno:298098|rno:310071|rno:362385|rno:304528|rno:298098|	84593|298098|310071|362385|304528|298098|	http://www.genome.jp/kegg-bin/show_pathway?rno03420/rno:310071%09red/rno:304528%09red/rno:298098%09red/rno:362385%09red/rno:84593%09red
Antigen processing and presentation	KEGG PATHWAY	rno04612	9	96	0.00780651	rno:25697|rno:680121|rno:64202|rno:24973|rno:29144|rno:301252|rno:294228|rno:414784|rno:299331|	25697|680121|64202|24973|29144|301252|294228|414784|299331|	http://www.genome.jp/kegg-bin/show_pathway?rno04612/rno:301252%09red/rno:294228%09red/rno:25697%09red/rno:24973%09red/rno:414784%09red/rno:64202%09red/rno:29144%09red/rno:680121%09red/rno:299331%09red
Metabolic pathways	KEGG PATHWAY	rno01100	61	1295	0.00839941	rno:245965|rno:25227|rno:362676|rno:65183|rno:65210|rno:50549|rno:64537|rno:303272|rno:311844|rno:298451|rno:100911515|rno:29562|rno:117278|rno:362385|rno:690254|rno:361637|rno:360821|rno:266686|rno:78959|rno:292090|rno:300035|rno:297508|rno:24157|rno:140946|rno:313843|rno:294673|rno:407765|rno:50681|rno:94167|rno:293504|rno:29270|rno:298098|rno:364032|rno:24642|rno:362809|rno:171082|rno:29298|rn…	245965|25227|362676|65183|65210|50549|64537|303272|311844|298451|100911515|29562|117278|362385|690254|361637|360821|266686|78959|292090|300035|297508|24157|140946|313843|294673|407765|50681|94167|293504|29270|298098|364032|24642|362809|171082|29298|681337|312952|170465|64304|361538|114508|192272|298098|81677|114100|288058|94170|26194|300691|313231|94340|24644|690848|25596|499751|314553|25011|5432…	http://www.genome.jp/kegg-bin/show_pathway?rno01100/rno:303272%09red/rno:361637%09red/rno:94340%09red/rno:360821%09red/rno:192272%09red/rno:288058%09red/rno:114508%09red/rno:367562%09red/rno:292090%09red/rno:140946%09red/rno:54322%09red/rno:65183%09red/rno:117278%09red/rno:300035%09red/rno:300691%09red/rno:25596%09red/rno:364032%09red/rno:25011%09red/rno:297508%09red/rno:26194%09red/rno:312952%09…
Peroxisome	KEGG PATHWAY	rno04146	8	82	0.00958398	rno:24157|rno:303272|rno:85255|rno:84356|rno:50681|rno:94340|rno:114209|rno:266686|	24157|303272|85255|84356|50681|94340|114209|266686|	http://www.genome.jp/kegg-bin/show_pathway?rno04146/rno:303272%09red/rno:94340%09red/rno:85255%09red/rno:84356%09red/rno:114209%09red/rno:266686%09red/rno:50681%09red/rno:24157%09red
Base excision repair	KEGG PATHWAY	rno03410	5	40	0.0156633	rno:298098|rno:304577|rno:362385|rno:25459|rno:298098|	298098|304577|362385|25459|298098|	http://www.genome.jp/kegg-bin/show_pathway?rno03410/rno:25459%09red/rno:298098%09red/rno:362385%09red/rno:304577%09red
Glycolysis / Gluconeogenesis	KEGG PATHWAY	rno00010	7	75	0.0183135	rno:24642|rno:65183|rno:114508|rno:313843|rno:24644|rno:100911515|rno:78959|	24642|65183|114508|313843|24644|100911515|78959|	http://www.genome.jp/kegg-bin/show_pathway?rno00010/rno:24642%09red/rno:313843%09red/rno:24644%09red/rno:114508%09red/rno:100911515%09red/rno:65183%09red/rno:78959%09red
Arachidonic acid metabolism	KEGG PATHWAY	rno00590	7	78	0.0218764	rno:362809|rno:362676|rno:298376|rno:65210|rno:50549|rno:29298|rno:25011|	362809|362676|298376|65210|50549|29298|25011|	http://www.genome.jp/kegg-bin/show_pathway?rno00590/rno:25011%09red/rno:362809%09red/rno:29298%09red/rno:298376%09red/rno:65210%09red/rno:50549%09red/rno:362676%09red
Thyroid hormone synthesis	KEGG PATHWAY	rno04918	6	69	0.0368587	rno:298376|rno:24211|rno:29144|rno:116598|rno:362862|rno:314638|	298376|24211|29144|116598|362862|314638|	http://www.genome.jp/kegg-bin/show_pathway?rno04918/rno:24211%09red/rno:314638%09red/rno:362862%09red/rno:298376%09red/rno:29144%09red/rno:116598%09red
Steroid biosynthesis	KEGG PATHWAY	rno00100	3	20	0.0384642	rno:117278|rno:25055|rno:114100|	117278|25055|114100|	http://www.genome.jp/kegg-bin/show_pathway?rno00100/rno:117278%09red/rno:114100%09red/rno:25055%09red
Prostate cancer	KEGG PATHWAY	rno05215	7	89	0.0389833	rno:58919|rno:24482|rno:299331|rno:301252|rno:58960|rno:362862|rno:314638|	58919|24482|299331|301252|58960|362862|314638|	http://www.genome.jp/kegg-bin/show_pathway?rno05215/rno:301252%09red/rno:24482%09red/rno:314638%09red/rno:58919%09red/rno:362862%09red/rno:58960%09red/rno:299331%09red
Prion diseases	KEGG PATHWAY	rno05020	4	36	0.0416414	rno:117512|rno:192277|rno:58960|rno:298288|	117512|192277|58960|298288|	http://www.genome.jp/kegg-bin/show_pathway?rno05020/rno:117512%09red/rno:298288%09red/rno:192277%09red/rno:58960%09red
Glycosaminoglycan degradation	KEGG PATHWAY	rno00531	3	21	0.0429162	rno:294673|rno:64537|rno:25227|	294673|64537|25227|	http://www.genome.jp/kegg-bin/show_pathway?rno00531/rno:64537%09red/rno:25227%09red/rno:294673%09red
Adipocytokine signaling pathway	KEGG PATHWAY	rno04920	6	74	0.0480665	rno:25125|rno:94340|rno:25757|rno:24664|rno:89829|rno:25625|	25125|94340|25757|24664|89829|25625|	http://www.genome.jp/kegg-bin/show_pathway?rno04920/rno:94340%09red/rno:25125%09red/rno:24664%09red/rno:89829%09red/rno:25757%09red/rno:25625%09red
DNA replication	KEGG PATHWAY	rno03030	4	38	0.048479	rno:298098|rno:304528|rno:362385|rno:298098|	298098|304528|362385|298098|	http://www.genome.jp/kegg-bin/show_pathway?rno03030/rno:304528%09red/rno:298098%09red/rno:362385%09red
FoxO signaling pathway	KEGG PATHWAY	rno04068	9	135	0.0486962	rno:29547|rno:25125|rno:58919|rno:24482|rno:58974|rno:302415|rno:58960|rno:84480|rno:29157|	29547|25125|58919|24482|58974|302415|58960|84480|29157|	http://www.genome.jp/kegg-bin/show_pathway?rno04068/rno:29547%09red/rno:24482%09red/rno:25125%09red/rno:84480%09red/rno:58919%09red/rno:29157%09red/rno:58974%09red/rno:302415%09red/rno:58960%09red
GE4vsNDEA_downDEG_KEGG
#Term	Database	ID	Input number	Background number	P-Value	KEGG_ID/KO	Entrez_ID	Hyperlink
ECM-receptor interaction	KEGG PATHWAY	rno04512	13	86	0.0010662	rno:294279|rno:25473|rno:85490|rno:25592|rno:315744|rno:85250|rno:361821|rno:367313|rno:140433|rno:60379|rno:294337|rno:311061|rno:298101|	294279|25473|85490|25592|315744|85250|361821|367313|140433|60379|294337|311061|298101|	http://www.genome.jp/kegg-bin/show_pathway?rno04512/rno:315744%09red/rno:25473%09red/rno:140433%09red/rno:60379%09red/rno:25592%09red/rno:85250%09red/rno:85490%09red/rno:361821%09red/rno:367313%09red/rno:294279%09red/rno:311061%09red/rno:294337%09red/rno:298101%09red
TNF signaling pathway	KEGG PATHWAY	rno04668	15	109	0.00108401	rno:64044|rno:245920|rno:684173|rno:25493|rno:24516|rno:365057|rno:81503|rno:690743|rno:291912|rno:89808|rno:24323|rno:500131|rno:25670|rno:683206|rno:29513|	64044|245920|684173|25493|24516|365057|81503|690743|291912|89808|24323|500131|25670|683206|29513|	http://www.genome.jp/kegg-bin/show_pathway?rno04668/rno:89808%09red/rno:24323%09red/rno:64044%09red/rno:291912%09red/rno:25493%09red/rno:24516%09red/rno:684173%09red/rno:690743%09red/rno:500131%09red/rno:29513%09red/rno:25670%09red/rno:683206%09red/rno:365057%09red/rno:245920%09red/rno:81503%09red
HTLV-I infection	KEGG PATHWAY	rno05166	29	292	0.00116244	rno:24988|rno:100360982|rno:360323|rno:24984|rno:303539|rno:64532|rno:684527|rno:114090|rno:299611|rno:297783|rno:365297|rno:25164|rno:84420|rno:24330|rno:305897|rno:25670|rno:24577|rno:414788|rno:303811|rno:311658|rno:84426|rno:288471|rno:309452|rno:79426|rno:25493|rno:24516|rno:24629|rno:365542|rno:54223|	24988|100360982|360323|24984|303539|64532|684527|114090|299611|297783|365297|25164|84420|24330|305897|25670|24577|414788|303811|311658|84426|288471|309452|79426|25493|24516|24629|365542|54223|	http://www.genome.jp/kegg-bin/show_pathway?rno05166/rno:414788%09red/rno:297783%09red/rno:24577%09red/rno:24516%09red/rno:114090%09red/rno:309452%09red/rno:303539%09red/rno:360323%09red/rno:79426%09red/rno:311658%09red/rno:100360982%09red/rno:365542%09red/rno:305897%09red/rno:25493%09red/rno:25670%09red/rno:365297%09red/rno:24330%09red/rno:25164%09red/rno:303811%09red/rno:299611%09red/rno:24984%0…
Circadian entrainment	KEGG PATHWAY	rno04713	13	96	0.00257419	rno:287422|rno:60449|rno:84420|rno:64532|rno:24681|rno:63840|rno:29716|rno:54223|rno:114862|rno:29628|rno:116560|rno:85240|rno:29717|	287422|60449|84420|64532|24681|63840|29716|54223|114862|29628|116560|85240|29717|	http://www.genome.jp/kegg-bin/show_pathway?rno04713/rno:116560%09red/rno:60449%09red/rno:29628%09red/rno:85240%09red/rno:287422%09red/rno:64532%09red/rno:63840%09red/rno:29717%09red/rno:24681%09red/rno:54223%09red/rno:114862%09red/rno:84420%09red/rno:29716%09red
Glutamatergic synapse	KEGG PATHWAY	rno04724	14	115	0.00430375	rno:60449|rno:84420|rno:64532|rno:366432|rno:311341|rno:24681|rno:24407|rno:24398|rno:29495|rno:29716|rno:54223|rno:59312|rno:29628|rno:85240|	60449|84420|64532|366432|311341|24681|24407|24398|29495|29716|54223|59312|29628|85240|	http://www.genome.jp/kegg-bin/show_pathway?rno04724/rno:60449%09red/rno:29628%09red/rno:366432%09red/rno:59312%09red/rno:85240%09red/rno:311341%09red/rno:64532%09red/rno:29495%09red/rno:24398%09red/rno:24407%09red/rno:24681%09red/rno:54223%09red/rno:84420%09red/rno:29716%09red
Focal adhesion	KEGG PATHWAY	rno04510	21	208	0.00438177	rno:294279|rno:304813|rno:25473|rno:24516|rno:85490|rno:315744|rno:85250|rno:361821|rno:360457|rno:367313|rno:363875|rno:24629|rno:140433|rno:24681|rno:83785|rno:24337|rno:294337|rno:114636|rno:60379|rno:311061|rno:298101|	294279|304813|25473|24516|85490|315744|85250|361821|360457|367313|363875|24629|140433|24681|83785|24337|294337|114636|60379|311061|298101|	http://www.genome.jp/kegg-bin/show_pathway?rno04510/rno:315744%09red/rno:25473%09red/rno:140433%09red/rno:60379%09red/rno:294337%09red/rno:24337%09red/rno:85490%09red/rno:114636%09red/rno:24629%09red/rno:304813%09red/rno:85250%09red/rno:367313%09red/rno:361821%09red/rno:298101%09red/rno:294279%09red/rno:311061%09red/rno:24516%09red/rno:363875%09red/rno:360457%09red/rno:24681%09red/rno:83785%09red
Protein digestion and absorption	KEGG PATHWAY	rno04974	11	90	0.0104173	rno:294279|rno:294337|rno:85490|rno:85250|rno:361821|rno:367313|rno:362584|rno:60379|rno:301012|rno:24214|rno:298101|	294279|294337|85490|85250|361821|367313|362584|60379|301012|24214|298101|	http://www.genome.jp/kegg-bin/show_pathway?rno04974/rno:24214%09red/rno:60379%09red/rno:362584%09red/rno:301012%09red/rno:85490%09red/rno:361821%09red/rno:367313%09red/rno:294279%09red/rno:294337%09red/rno:85250%09red/rno:298101%09red
MAPK signaling pathway	KEGG PATHWAY	rno04010	23	260	0.0122634	rno:100360982|rno:170668|rno:24681|rno:79240|rno:79114|rno:29477|rno:64666|rno:116600|rno:302983|rno:114862|rno:25597|rno:311341|rno:24577|rno:29716|rno:309452|rno:363875|rno:24516|rno:365057|rno:84489|rno:24629|rno:29717|rno:292763|rno:29513|	100360982|170668|24681|79240|79114|29477|64666|116600|302983|114862|25597|311341|24577|29716|309452|363875|24516|365057|84489|24629|29717|292763|29513|	http://www.genome.jp/kegg-bin/show_pathway?rno04010/rno:84489%09red/rno:24577%09red/rno:292763%09red/rno:311341%09red/rno:24516%09red/rno:309452%09red/rno:29477%09red/rno:64666%09red/rno:29513%09red/rno:100360982%09red/rno:79114%09red/rno:363875%09red/rno:25597%09red/rno:24681%09red/rno:365057%09red/rno:79240%09red/rno:116600%09red/rno:170668%09red/rno:302983%09red/rno:24629%09red/rno:29716%09red…
Platelet activation	KEGG PATHWAY	rno04611	14	133	0.0131557	rno:294279|rno:25505|rno:84420|rno:85490|rno:64532|rno:85250|rno:311341|rno:309186|rno:54223|rno:60379|rno:60323|rno:298101|rno:85240|rno:29513|	294279|25505|84420|85490|64532|85250|311341|309186|54223|60379|60323|298101|85240|29513|	http://www.genome.jp/kegg-bin/show_pathway?rno04611/rno:309186%09red/rno:60379%09red/rno:85490%09red/rno:311341%09red/rno:85250%09red/rno:64532%09red/rno:29513%09red/rno:298101%09red/rno:85240%09red/rno:294279%09red/rno:25505%09red/rno:54223%09red/rno:60323%09red/rno:84420%09red
Thyroid hormone signaling pathway	KEGG PATHWAY	rno04919	13	120	0.0135104	rno:25496|rno:406162|rno:24681|rno:24577|rno:24782|rno:24214|rno:25296|rno:84426|rno:303539|rno:24855|rno:85240|rno:619436|rno:679693|	25496|406162|24681|24577|24782|24214|25296|84426|303539|24855|85240|619436|679693|	http://www.genome.jp/kegg-bin/show_pathway?rno04919/rno:24214%09red/rno:619436%09red/rno:24855%09red/rno:24577%09red/rno:25296%09red/rno:679693%09red/rno:24782%09red/rno:25496%09red/rno:406162%09red/rno:85240%09red/rno:84426%09red/rno:303539%09red/rno:24681%09red
ABC transporters	KEGG PATHWAY	rno02010	7	46	0.0142134	rno:316231|rno:25559|rno:79248|rno:81642|rno:287788|rno:24255|rno:299196|	316231|25559|79248|81642|287788|24255|299196|	http://www.genome.jp/kegg-bin/show_pathway?rno02010/rno:79248%09red/rno:299196%09red/rno:25559%09red/rno:24255%09red/rno:316231%09red/rno:81642%09red/rno:287788%09red
Hedgehog signaling pathway	KEGG PATHWAY	rno04340	7	48	0.0172102	rno:304729|rno:301516|rno:25296|rno:58822|rno:84426|rno:367242|rno:89830|	304729|301516|25296|58822|84426|367242|89830|	http://www.genome.jp/kegg-bin/show_pathway?rno04340/rno:58822%09red/rno:367242%09red/rno:304729%09red/rno:25296%09red/rno:301516%09red/rno:84426%09red/rno:89830%09red
Insulin secretion	KEGG PATHWAY	rno04911	10	86	0.0189383	rno:25559|rno:84420|rno:64532|rno:24681|rno:171143|rno:29716|rno:54223|rno:85240|rno:24214|rno:500131|	25559|84420|64532|24681|171143|29716|54223|85240|24214|500131|	http://www.genome.jp/kegg-bin/show_pathway?rno04911/rno:24214%09red/rno:171143%09red/rno:24681%09red/rno:25559%09red/rno:85240%09red/rno:64532%09red/rno:500131%09red/rno:54223%09red/rno:84420%09red/rno:29716%09red
Wnt signaling pathway	KEGG PATHWAY	rno04310	14	142	0.0210567	rno:84402|rno:363875|rno:24516|rno:305897|rno:24577|rno:24681|rno:299611|rno:303811|rno:311658|rno:58822|rno:289144|rno:84426|rno:85240|rno:364952|	84402|363875|24516|305897|24577|24681|299611|303811|311658|58822|289144|84426|85240|364952|	http://www.genome.jp/kegg-bin/show_pathway?rno04310/rno:84402%09red/rno:58822%09red/rno:311658%09red/rno:24577%09red/rno:305897%09red/rno:24516%09red/rno:364952%09red/rno:299611%09red/rno:85240%09red/rno:84426%09red/rno:289144%09red/rno:303811%09red/rno:24681%09red/rno:363875%09red
Oxytocin signaling pathway	KEGG PATHWAY	rno04921	15	158	0.0229413	rno:304813|rno:294329|rno:84420|rno:24516|rno:64532|rno:305897|rno:311341|rno:116600|rno:24681|rno:29716|rno:54223|rno:311658|rno:276720|rno:116560|rno:85240|	304813|294329|84420|24516|64532|305897|311341|116600|24681|29716|54223|311658|276720|116560|85240|	http://www.genome.jp/kegg-bin/show_pathway?rno04921/rno:305897%09red/rno:24681%09red/rno:311658%09red/rno:85240%09red/rno:311341%09red/rno:276720%09red/rno:64532%09red/rno:24516%09red/rno:116600%09red/rno:304813%09red/rno:116560%09red/rno:294329%09red/rno:54223%09red/rno:84420%09red/rno:29716%09red
PI3K-Akt signaling pathway	KEGG PATHWAY	rno04151	27	340	0.0234279	rno:315744|rno:85250|rno:361821|rno:360457|rno:116744|rno:140942|rno:83785|rno:79114|rno:24855|rno:311061|rno:294279|rno:25473|rno:85490|rno:682033|rno:140433|rno:498814|rno:60449|rno:294337|rno:367313|rno:24577|rno:500131|rno:298101|rno:363875|rno:84489|rno:24629|rno:60379|rno:79240|	315744|85250|361821|360457|116744|140942|83785|79114|24855|311061|294279|25473|85490|682033|140433|498814|60449|294337|367313|24577|500131|298101|363875|84489|24629|60379|79240|	http://www.genome.jp/kegg-bin/show_pathway?rno04151/rno:315744%09red/rno:84489%09red/rno:24577%09red/rno:85250%09red/rno:682033%09red/rno:500131%09red/rno:140942%09red/rno:294279%09red/rno:311061%09red/rno:298101%09red/rno:140433%09red/rno:24855%09red/rno:360457%09red/rno:363875%09red/rno:60449%09red/rno:60379%09red/rno:79240%09red/rno:85490%09red/rno:361821%09red/rno:294337%09red/rno:79114%09red…
Basal cell carcinoma	KEGG PATHWAY	rno05217	7	55	0.0311659	rno:304729|rno:301516|rno:25296|rno:299611|rno:303811|rno:84426|rno:89830|	304729|301516|25296|299611|303811|84426|89830|	http://www.genome.jp/kegg-bin/show_pathway?rno05217/rno:299611%09red/rno:304729%09red/rno:25296%09red/rno:301516%09red/rno:84426%09red/rno:89830%09red/rno:303811%09red
NOD-like receptor signaling pathway	KEGG PATHWAY	rno04621	7	57	0.0362374	rno:64044|rno:25493|rno:81503|rno:291912|rno:191568|rno:683206|rno:29513|	64044|25493|81503|291912|191568|683206|29513|	http://www.genome.jp/kegg-bin/show_pathway?rno04621/rno:64044%09red/rno:291912%09red/rno:191568%09red/rno:25493%09red/rno:29513%09red/rno:683206%09red/rno:81503%09red
Pancreatic secretion	KEGG PATHWAY	rno04972	10	97	0.0367359	rno:363875|rno:84420|rno:64532|rno:81779|rno:24681|rno:24782|rno:24255|rno:54223|rno:85240|rno:24214|	363875|84420|64532|81779|24681|24782|24255|54223|85240|24214|	http://www.genome.jp/kegg-bin/show_pathway?rno04972/rno:24214%09red/rno:24681%09red/rno:85240%09red/rno:64532%09red/rno:24782%09red/rno:81779%09red/rno:24255%09red/rno:54223%09red/rno:84420%09red/rno:363875%09red
Osteoclast differentiation	KEGG PATHWAY	rno04380	12	126	0.0383168	rno:363875|rno:691533|rno:100360982|rno:25493|rno:24516|rno:100360880|rno:29513|rno:63839|rno:301227|rno:311658|rno:309452|rno:308350|	363875|691533|100360982|25493|24516|100360880|29513|63839|301227|311658|309452|308350|	http://www.genome.jp/kegg-bin/show_pathway?rno04380/rno:311658%09red/rno:63839%09red/rno:25493%09red/rno:24516%09red/rno:301227%09red/rno:691533%09red/rno:29513%09red/rno:100360982%09red/rno:308350%09red/rno:309452%09red/rno:100360880%09red/rno:363875%09red
Gastric acid secretion	KEGG PATHWAY	rno04971	8	72	0.0415718	rno:84420|rno:64532|rno:24255|rno:24782|rno:24681|rno:54223|rno:85240|rno:24214|	84420|64532|24255|24782|24681|54223|85240|24214|	http://www.genome.jp/kegg-bin/show_pathway?rno04971/rno:24214%09red/rno:24681%09red/rno:85240%09red/rno:64532%09red/rno:24782%09red/rno:24255%09red/rno:54223%09red/rno:84420%09red
Cell adhesion molecules (CAMs)	KEGG PATHWAY	rno04514	15	172	0.0415812	rno:171297|rno:29616|rno:24988|rno:295322|rno:308501|rno:287098|rno:365542|rno:414788|rno:360323|rno:25066|rno:24984|rno:311836|rno:117096|rno:84008|rno:24586|	171297|29616|24988|295322|308501|287098|365542|414788|360323|25066|24984|311836|117096|84008|24586|	http://www.genome.jp/kegg-bin/show_pathway?rno04514/rno:287098%09red/rno:29616%09red/rno:24988%09red/rno:360323%09red/rno:24984%09red/rno:24586%09red/rno:365542%09red/rno:414788%09red/rno:117096%09red/rno:84008%09red/rno:308501%09red/rno:25066%09red/rno:295322%09red/rno:171297%09red/rno:311836%09red
Pathways in cancer	KEGG PATHWAY	rno05200	25	329	0.0428498	rno:64044|rno:684173|rno:360457|rno:24681|rno:83785|rno:24337|rno:79114|rno:25473|rno:140433|rno:25296|rno:304729|rno:25164|rno:363875|rno:360254|rno:24577|rno:303811|rno:84426|rno:89830|rno:309452|rno:301516|rno:25493|rno:24516|rno:84489|rno:24629|rno:299611|	64044|684173|360457|24681|83785|24337|79114|25473|140433|25296|304729|25164|363875|360254|24577|303811|84426|89830|309452|301516|25493|24516|84489|24629|299611|	http://www.genome.jp/kegg-bin/show_pathway?rno05200/rno:84489%09red/rno:24577%09red/rno:24516%09red/rno:309452%09red/rno:140433%09red/rno:25296%09red/rno:303811%09red/rno:301516%09red/rno:79114%09red/rno:83785%09red/rno:89830%09red/rno:363875%09red/rno:24681%09red/rno:304729%09red/rno:25493%09red/rno:25473%09red/rno:25164%09red/rno:360457%09red/rno:24337%09red/rno:360254%09red/rno:299611%09red/rn…
MicroRNAs in cancer	KEGG PATHWAY	rno05206	13	144	0.0446889	rno:25496|rno:406162|rno:140590|rno:84489|rno:24577|rno:24629|rno:24398|rno:304798|rno:140942|rno:24681|rno:299611|rno:83785|rno:24337|	25496|406162|140590|84489|24577|24629|24398|304798|140942|24681|299611|83785|24337|	http://www.genome.jp/kegg-bin/show_pathway?rno05206/rno:299611%09red/rno:84489%09red/rno:24577%09red/rno:24629%09red/rno:25496%09red/rno:24398%09red/rno:304798%09red/rno:140942%09red/rno:406162%09red/rno:140590%09red/rno:24337%09red/rno:24681%09red/rno:83785%09red
VEGF signaling pathway	KEGG PATHWAY	rno04370	7	60	0.0448166	rno:363875|rno:311341|rno:310688|rno:24681|rno:83785|rno:311658|rno:29513|	363875|311341|310688|24681|83785|311658|29513|	http://www.genome.jp/kegg-bin/show_pathway?rno04370/rno:24681%09red/rno:311658%09red/rno:311341%09red/rno:29513%09red/rno:310688%09red/rno:83785%09red/rno:363875%09red
GE4vsNC_upDEG_KEGG
#Term	Database	ID	Input number	Background number	P-Value	KEGG_ID/KO	Entrez_ID	Hyperlink
Chemical carcinogenesis	KEGG PATHWAY	rno05204	9	87	5.76821e-05	rno:113992|rno:57298|rno:499689|rno:24912|rno:25011|rno:286954|rno:24423|rno:25315|rno:499353|	113992|57298|499689|24912|25011|286954|24423|25315|499353|	http://www.genome.jp/kegg-bin/show_pathway?rno05204/rno:113992%09red/rno:25011%09red/rno:24423%09red/rno:499689%09red/rno:25315%09red/rno:57298%09red/rno:499353%09red/rno:286954%09red/rno:24912%09red
Metabolism of xenobiotics by cytochrome P450	KEGG PATHWAY	rno00980	8	67	5.91282e-05	rno:26760|rno:113992|rno:57298|rno:499689|rno:24912|rno:286954|rno:24423|rno:25315|	26760|113992|57298|499689|24912|286954|24423|25315|	http://www.genome.jp/kegg-bin/show_pathway?rno00980/rno:113992%09red/rno:26760%09red/rno:24423%09red/rno:499689%09red/rno:25315%09red/rno:57298%09red/rno:286954%09red/rno:24912%09red
Retinol metabolism	KEGG PATHWAY	rno00830	8	80	0.000183996	rno:246298|rno:297805|rno:113992|rno:154985|rno:266674|rno:25011|rno:286954|rno:499353|	246298|297805|113992|154985|266674|25011|286954|499353|	http://www.genome.jp/kegg-bin/show_pathway?rno00830/rno:246298%09red/rno:113992%09red/rno:25011%09red/rno:266674%09red/rno:286954%09red/rno:499353%09red/rno:154985%09red/rno:297805%09red
Pentose and glucuronate interconversions	KEGG PATHWAY	rno00040	5	36	0.000796946	rno:286954|rno:83472|rno:290277|rno:78959|rno:113992|	286954|83472|290277|78959|113992|	http://www.genome.jp/kegg-bin/show_pathway?rno00040/rno:113992%09red/rno:78959%09red/rno:290277%09red/rno:83472%09red/rno:286954%09red
Glutathione metabolism	KEGG PATHWAY	rno00480	6	56	0.000844698	rno:362720|rno:100359539|rno:298376|rno:57298|rno:499689|rno:24423|	362720|100359539|298376|57298|499689|24423|	http://www.genome.jp/kegg-bin/show_pathway?rno00480/rno:24423%09red/rno:499689%09red/rno:57298%09red/rno:100359539%09red/rno:298376%09red/rno:362720%09red
Metabolic pathways	KEGG PATHWAY	rno01100	39	1295	0.00195495	rno:25227|rno:25044|rno:290277|rno:296925|rno:288051|rno:113992|rno:100911515|rno:24401|rno:316533|rno:29230|rno:192252|rno:78959|rno:298298|rno:290651|rno:286976|rno:114508|rno:154985|rno:498741|rno:246115|rno:81726|rno:286954|rno:362720|rno:83472|rno:24267|rno:289322|rno:266674|rno:113976|rno:25284|rno:171385|rno:24552|rno:293820|rno:100359539|rno:300691|rno:295443|rno:58835|rno:300035|rno:2501…	25227|25044|290277|296925|288051|113992|100911515|24401|316533|29230|192252|78959|298298|290651|286976|114508|154985|498741|246115|81726|286954|362720|83472|24267|289322|266674|113976|25284|171385|24552|293820|100359539|300691|295443|58835|300035|25011|499353|81727|	http://www.genome.jp/kegg-bin/show_pathway?rno01100/rno:171385%09red/rno:362720%09red/rno:24552%09red/rno:192252%09red/rno:316533%09red/rno:498741%09red/rno:24267%09red/rno:300691%09red/rno:25227%09red/rno:113992%09red/rno:25011%09red/rno:246115%09red/rno:100359539%09red/rno:81726%09red/rno:81727%09red/rno:266674%09red/rno:154985%09red/rno:58835%09red/rno:29230%09red/rno:295443%09red/rno:114508%0…
Ribosome	KEGG PATHWAY	rno03010	10	178	0.00218285	rno:296596|rno:499782|rno:140655|rno:497882|rno:29257|rno:498555|rno:497860|rno:58927|rno:140661|rno:29287|	296596|499782|140655|497882|29257|498555|497860|58927|140661|29287|	http://www.genome.jp/kegg-bin/show_pathway?rno03010/rno:497882%09red/rno:296596%09red/rno:58927%09red/rno:498555%09red/rno:140655%09red/rno:497860%09red/rno:29257%09red/rno:140661%09red/rno:29287%09red/rno:499782%09red
p53 signaling pathway	KEGG PATHWAY	rno04115	6	75	0.00335595	rno:64033|rno:362720|rno:100359539|rno:25203|rno:299626|rno:363088|	64033|362720|100359539|25203|299626|363088|	http://www.genome.jp/kegg-bin/show_pathway?rno04115/rno:64033%09red/rno:299626%09red/rno:363088%09red/rno:100359539%09red/rno:25203%09red/rno:362720%09red
Biosynthesis of amino acids	KEGG PATHWAY	rno01230	6	88	0.00693938	rno:293820|rno:25044|rno:100911515|rno:300035|rno:24401|rno:58835|	293820|25044|100911515|300035|24401|58835|	http://www.genome.jp/kegg-bin/show_pathway?rno01230/rno:100911515%09red/rno:300035%09red/rno:293820%09red/rno:24401%09red/rno:25044%09red/rno:58835%09red
Carbon metabolism	KEGG PATHWAY	rno01200	7	121	0.00839255	rno:293820|rno:25044|rno:114508|rno:100911515|rno:24401|rno:58835|rno:24552|	293820|25044|114508|100911515|24401|58835|24552|	http://www.genome.jp/kegg-bin/show_pathway?rno01200/rno:114508%09red/rno:24552%09red/rno:100911515%09red/rno:293820%09red/rno:24401%09red/rno:25044%09red/rno:58835%09red
Drug metabolism - cytochrome P450	KEGG PATHWAY	rno00982	5	69	0.0105989	rno:286954|rno:24423|rno:499689|rno:113992|rno:57298|	286954|24423|499689|113992|57298|	http://www.genome.jp/kegg-bin/show_pathway?rno00982/rno:499689%09red/rno:113992%09red/rno:286954%09red/rno:57298%09red/rno:24423%09red
Cell cycle	KEGG PATHWAY	rno04110	7	127	0.0106468	rno:64033|rno:64193|rno:25203|rno:299626|rno:363088|rno:315330|rno:64515|	64033|64193|25203|299626|363088|315330|64515|	http://www.genome.jp/kegg-bin/show_pathway?rno04110/rno:315330%09red/rno:64515%09red/rno:299626%09red/rno:363088%09red/rno:25203%09red/rno:64193%09red/rno:64033%09red
Bile secretion	KEGG PATHWAY	rno04976	5	72	0.0124494	rno:155192|rno:25552|rno:25315|rno:24912|rno:54231|	155192|25552|25315|24912|54231|	http://www.genome.jp/kegg-bin/show_pathway?rno04976/rno:155192%09red/rno:54231%09red/rno:25315%09red/rno:25552%09red/rno:24912%09red
Ascorbate and aldarate metabolism	KEGG PATHWAY	rno00053	3	27	0.0162243	rno:286954|rno:83472|rno:113992|	286954|83472|113992|	http://www.genome.jp/kegg-bin/show_pathway?rno00053/rno:113992%09red/rno:83472%09red/rno:286954%09red
Steroid hormone biosynthesis	KEGG PATHWAY	rno00140	5	80	0.0184224	rno:286954|rno:24267|rno:25011|rno:113992|rno:499353|	286954|24267|25011|113992|499353|	http://www.genome.jp/kegg-bin/show_pathway?rno00140/rno:24267%09red/rno:113992%09red/rno:25011%09red/rno:499353%09red/rno:286954%09red
Glycine, serine and threonine metabolism	KEGG PATHWAY	rno00260	3	39	0.0392289	rno:25044|rno:293820|rno:58835|	25044|293820|58835|	http://www.genome.jp/kegg-bin/show_pathway?rno00260/rno:25044%09red/rno:293820%09red/rno:58835%09red
Selenocompound metabolism	KEGG PATHWAY	rno00450	2	18	0.0492367	rno:58819|rno:295443|	58819|295443|	http://www.genome.jp/kegg-bin/show_pathway?rno00450/rno:295443%09red/rno:58819%09red
GE4vsNC_downDEG_KEGG
#Term	Database	ID	Input number	Background number	P-Value	KEGG_ID/KO	Entrez_ID	Hyperlink
ABC transporters	KEGG PATHWAY	rno02010	4	46	0.00358626	rno:81642|rno:25559|rno:287788|rno:116721|	81642|25559|287788|116721|	http://www.genome.jp/kegg-bin/show_pathway?rno02010/rno:116721%09red/rno:81642%09red/rno:287788%09red/rno:25559%09red
Glycosphingolipid biosynthesis - lacto and neolacto series	KEGG PATHWAY	rno00601	3	28	0.00682428	rno:304023|rno:25280|rno:306860|	304023|25280|306860|	http://www.genome.jp/kegg-bin/show_pathway?rno00601/rno:306860%09red/rno:304023%09red/rno:25280%09red
Transcriptional misregulation in cancer	KEGG PATHWAY	rno05202	6	169	0.0236555	rno:304785|rno:686117|rno:303836|rno:353227|rno:304758|rno:307403|	304785|686117|303836|353227|304758|307403|	http://www.genome.jp/kegg-bin/show_pathway?rno05202/rno:353227%09red/rno:686117%09red/rno:304785%09red/rno:307403%09red/rno:303836%09red/rno:304758%09red
Fatty acid degradation	KEGG PATHWAY	rno00071	3	47	0.0249982	rno:29740|rno:24306|rno:171142|	29740|24306|171142|	http://www.genome.jp/kegg-bin/show_pathway?rno00071/rno:171142%09red/rno:29740%09red/rno:24306%09red
Pathways in cancer	KEGG PATHWAY	rno05200	9	329	0.0279832	rno:24516|rno:170580|rno:25296|rno:305078|rno:171136|rno:679869|rno:353227|rno:307403|rno:64558|	24516|170580|25296|305078|171136|679869|353227|307403|64558|	http://www.genome.jp/kegg-bin/show_pathway?rno05200/rno:64558%09red/rno:353227%09red/rno:679869%09red/rno:25296%09red/rno:24516%09red/rno:171136%09red/rno:307403%09red/rno:170580%09red/rno:305078%09red
Basal cell carcinoma	KEGG PATHWAY	rno05217	3	55	0.0365949	rno:679869|rno:25296|rno:64558|	679869|25296|64558|	http://www.genome.jp/kegg-bin/show_pathway?rno05217/rno:64558%09red/rno:25296%09red/rno:679869%09red
